# Supplementary material for: BoLA-DRB3 Polymorphism is Associated with Differential Susceptibility to Bovine Leukemia Virus-Induced Lymphoma and Proviral Load
Source: Viruses. 2020 Mar 22;12(3):352. doi: 10.3390/v12030352 (PMC7150773; doi:10.3390/v12030352)
Supplement: Supplementary file 1 [file viruses-12-00352-s001.zip]

Archive with 1 entries (1 files):
- viruses-716424-SI.xlsx
