# Supplementary material for: BoLA-DRB3 Polymorphism is Associated with Differential Susceptibility to Bovine Leukemia Virus-Induced Lymphoma and Proviral Load
Source: Viruses. 2020 Mar 22;12(3):352. doi: 10.3390/v12030352 (PMC7150773; doi:10.3390/v12030352)
Supplement: Supplementary file 1 [file viruses-12-00352-s001.zip › viruses-716424-SI.xlsx]

## Sheet: Table S1
Table S1. Sample information of asymptomatic cows in BoLA-DRB3 and BLV-induced lymphoma association study.
no.	Sample ID	BoLA-DRB3	1PVL	2WBC	3Lymphocyte	Age (Month)	Birth area
		(a):(b)
1	H86	(*009:02):(*027:03)	48	79	45	47	Hyogo
2	H87	(*009:02):(*010:01)	62	64	39	19	Chiba
3	H88	(*007:01):(*014:01:01)	67	49	16	120	Chiba
4	H89	(*011:01):(*015:01)	68	4n.t.		83	Saitama
5	H91	(*001:01):(*007:01)	70	106	48	50	Saitama
6	H94	(*001:01):(*014:01:01)	98	n.t.		64	Saitama
7	H95	(*009:02):(*010:01)	99	99	51	48	Aichi
8	H98	(*001:01):(*016:01)	114	n.t.		45	Iwate
9	H99	(*001:01):(*011:01)	115	83	36	77	Chiba
10	H102	(*010:01):(*011:01)	121	121	43	45	Okinawa
11	H103	(*006:01):(*011:01)	123	100	59	34	Chiba
12	H104	(*002:01):(*016:01)	124	84	66	55	Hyogo
13	H105	(*001:01):(*011:01)	126	53	31	119	Niigata
14	H106	(*009:02):(*010:01)	128	85	57	96	Chiba
15	H107	(*011:01):(*011:01)	131	n.t.		50	Kanagawa
16	H109	(*009:02):(*015:01)	134	101	26	48	Okinawa
17	H110	(*001:01):(*027:03)	134	52	24	122	Yamagata
18	H111	(*014:01:01):(*027:07)	134	71	38	91	Osaka
19	H112	(*007:01):(*014:01:01)	136	n.t.		107	Saitama
20	H113	(*007:01):(*011:01)	142	76	24	122	Saitama
21	H117	(*015:01):(*016:01)	147	139	39	20	Chiba
22	H118	(*014:01:01):(*015:01)	152	59	17	82	Chiba
23	H119	(*009:01):(*009:02)	154	64	20	64	Shiga
24	H120	(*006:01):(*027:03)	156	118	48	27	Shiga
25	H121	(*009:02):(*015:01)	156	93	47	35	Oita
26	H122	(*011:01):(*027:03)	157	77	39	48	Chiba
27	H123	(*001:01):(*009:02)	163	61	38	100	Niigata
28	H125	(*001:01):(*011:01)	167	94	58	59	Iwate
29	H126	(*012:01):(*014:01:01)	170	78	36	86	Chiba
30	H127	(*015:01):(*007:04)	172	83	61	55	Kanagawa
31	H128	(*001:01):(*009:02)	180	62	26	62	Okinawa
32	H129	(*001:01):(*014:01:01)	186	n.t.		53	Chiba
33	H130	(*010:01):(*016:01)	188	n.t.		52	Tokyo
34	H131	(*011:01):(*011:01)	189	64	32	53	Chiba
35	H132	(*011:01):(*011:01)	190	92	37	49	Gifu
36	H133	(*011:01):(*012:01)	222	n.t.		58	Saitama
37	H134	(*009:02):(*011:01)	222	94	33	72	Chiba
38	H135	(*011:01):(*015:01)	226	124	26	84	Shizuoka
39	H138	(*011:01):(*027:03)	244	72	39	57	Hyogo
40	H140	(*011:01):(*015:01)	250	n.t.		62	Chiba
41	H141	(*001:01):(*011:01)	266	79	28	44	Chiba
42	H142	(*011:01):(*011:01)	266	n.t.		53	Chiba
43	H143	(*001:01):(*027:03)	268	63	31	69	Chiba
44	H144	(*011:01):(*014:01:01)	270	69	37	43	Aichi
45	H145	(*001:01):(*007:01)	275	72	19	24	Kanagawa
46	H146	(*015:01):(*015:01)	278	65	49	57	Hyogo
47	H147	(*001:01):(*011:01)	290	n.t.		59	Chiba
48	H148	(*001:01):(*009:02)	303	n.t.		16	Chiba
49	H149	(*015:01):(*015:01)	311	92	63	24	Hyogo
50	H150	(*010:01):(*012:01)	313	110	29	60	Chiba
51	H151	(*011:01):(*011:01)	323	93	37	49	Osaka
52	H152	(*001:01):(*027:03)	338	44	18	65	Chiba
53	H155	(*001:01):(*014:01:01)	356	90	39	74	Chiba
54	H156	(*009:02):(*010:01)	359	66	28	119	Shizuoka
55	H157	(*014:01:01):(*015:01)	360	123	43	35	Chiba
56	H159	(*001:01):(*011:01)	374	n.t.		63	Hida
57	H161	(*010:01):(*011:01)	409	n.t.			Asahikawa
58	H162	(*007:01):(*015:01)	420	62	23	79	Chiba
59	H166	(*001:01):(*011:01)	453	94	65	41	Aichi
60	H168	(*001:01):(*011:01)	476	103	41	82	Shizuoka
61	H169	(*011:01):(*014:01:01)	485	n.t.		35	Matsumoto
62	H170	(*011:01):(*014:01:01)	490	96	20	94	Chiba
63	H174	(*011:01):(*014:01:01)	539	86	52	46	Sumoto
64	H175	(*015:01):(*016:01)	545	83	43	47	Himeji
65	H176	(*015:01):(*017:01)	552	90	38	71	Chiba
66	H177	(*014:01:01):(*015:01)	561	66	24	64	Osaka
67	H178	(*011:01):(*027:03)	576	82	37	50	Nara
68	H179	(*002:01):(*011:01)	598	54	31	60	Shizuoka
69	H180	(*014:01:01):(*015:01)	598	103	59	29	Niigata
70	H181	(*011:01):(*014:01:01)	627	83	34	102	Saitama
71	H182	(*009:02):(*015:01)	638	65	37	93	Ishikawa
72	H184	(*012:01):(*014:01:01)	676	96	38	46	Chiba
73	H185	(*002:01):(*015:01)	691	55	21	114	Osaka
74	H186	(*011:01):(*027:03)	693	143	86	15	Chiba
75	H187	(*001:01):(*015:01)	725	114	63	64	Gifu
76	H188	(*002:01):(*014:01:01)	759	64	41	111	Shizuoka
77	H190	(*001:01):(*006:01)	788	62	33	39	Nagasaki
78	H191	(*012:01):(*015:01)	805	59	23	120	Shiga
79	H192	(*001:01):(*016:01)	851	64	35	47	Himeji
80	H193	(*001:01):(*014:01:01)	852	n.t.		43	Nagano
81	H194	(*011:01):(*015:01)	870	90	29	85	Saitama
82	H195	(*001:01):(*014:01:01)	888	124	49	18	Chiba
83	H196	(*011:01):(*011:01)	903	n.t.		23	Chiba
84	H198	(*014:01:01):(*027:03)	943	127	37	28	Chiba
85	H199	(*015:01):(*027:03)	957	n.t.		42	Hida
86	H201	(*010:01):(*014:01:01)	1004	n.t.		40	Chiba
87	H202	(*001:01):(*011:01)	1005	96	22	59	Saitama
88	H203	(*014:01:01):(*015:01)	1044	71	35	89	Shiga
89	H204	(*011:01):(*014:01:01)	1049	59	28	78	Niigata
90	H205	(*010:01):(*011:01)	1054	100	45	46	Saitama
91	H206	(*001:01):(*011:01)	1100	n.t.			Hokkaido
92	H208	(*011:01):(*014:01:01)	1160	75	18	59	Chiba
93	H210	(*001:01):(*015:01)	1216	106	28	44	Chiba
94	H211	(*001:01):(*002:01)	1230	83	54	57	Ishikawa
95	H212	(*010:01):(*012:01)	1253	n.t.		22	Chiba
96	H213	(*001:01):(*015:01)	1293	113	31	43	Chiba
97	H214	(*009:02):(*027:03)	1328	59	23	70	Saitama
98	H217	(*001:01):(*010:01)	1350	106	39	47	Saitama
99	H218	(*002:01):(*002:01)	1441	84	24	28	Kanagawa
100	H219	(*003:01):(*015:01)	1451	80	40	26	Oita
101	H220	(*012:01):(*027:03)	1505	65	41	40	Hyogo
102	H222	(*011:01):(*011:01)	1534	136	49	38	Saitama
103	H223	(*001:01):(*001:01)	1571	57	25	143	Osaka
104	H224	(*011:01):(*027:03)	1604	67	28	40	Saitama
105	H225	(*011:01):(*015:01)	1669	74	47	51	Chiba
106	H226	(*012:01):(*014:01:01)	1756	73	26	77	Osaka
107	H227	(*001:01):(*015:01)	1767	n.t.		33	Tokyo
108	H228	(*014:01:01):(*015:01)	1806	99	69	39	Sumoto
109	H229	(*014:01:01):(*027:03)	1827	70	30	48	Kanagawa
110	H231	(*010:01):(*010:01)	1844	231	76	31	Sumoto
111	H232	(*011:01):(*015:01)	1878	n.t.		61	Kanagawa
112	H234	(*010:01):(*010:01)	1990	n.t.		113	Chiba
113	H235	(*002:01):(*011:01)	2023	85	43	30	Kanagawa
114	H236	(*001:01):(*011:01)	2066	76	34	50	Okinawa
115	H237	(*001:01):(*011:01)	2100	51	31	63	Nagasaki
116	H241	(*001:01):(*015:01)	2277	84	44	34	Okinawa
117	H242	(*011:01):(*016:01)	2306	93	63	19	Gifu
118	H243	(*011:01):(*011:01)	2309	n.t.		39	Chiba
119	H245	(*014:01:01):(*015:01)	2410	86	24	74	Osaka
120	H246	(*010:01):(*011:01)	2418	94	58	39	Nagasaki
121	H247	(*010:01):(*015:01)	2537	141	72	32	Shizuoka
122	H248	(*010:01):(*014:01:01)	2710	106	33	46	Sumoto
123	H252	(*001:01):(*002:01)	2893	n.t.		61	Iwate
124	H254	(*001:01):(*015:01)	3244	107	77	26	Ishikawa
125	H255	(*012:01):(*016:01)	3246	81	39	49	Himeji
126	H256	(*011:01):(*015:01)	3394	76	56	41	Kanagawa
127	H257	(*011:01):(*015:01)	3453	141	39	46	Chiba
128	H258	(*011:01):(*027:03)	3483	89	30	42	Saitama
129	H259	(*010:01):(*027:03)	3524	72	45	70	Hyogo
130	H261	(*001:01):(*011:01)	4028	77	28	98	Saitama
131	H262	(*010:01):(*012:01)	4111	112	66	16	Shizuoka
132	H263	(*001:01):(*010:01)	4201	78	26	100	Saitama
133	H265	(*005:03):(*010:01)	4462	88	35	50	Saitama
134	H266	(*010:01):(*010:01)	4531	140	30	44	Hyogo
135	H267	(*001:01):(*011:01)	4548	105	79	27	Hyogo
136	H268	(*001:01):(*012:01)	4583	49	21	90	Osaka
137	H269	(*010:01):(*011:01)	4918	122	70	106	Chiba
138	H270	(*001:01):(*002:01)	5032	36	20	81	Okinawa
139	H271	(*011:01):(*015:01)	5056	n.t.		58	Kanagawa
140	H273	(*015:01):(*015:01)	5212	144	48	22	Chiba
141	H274	(*001:01):(*011:01)	5216	n.t.		39	Iwate
142	H275	(*001:01):(*010:01)	5238	101	41	42	Akita
143	H277	(*010:01):(*015:01)	5442	90	26	39	Chiba
144	H278	(*001:01):(*009:01)	5695	71	32	60	Shizuoka
145	H279	(*010:01):(*016:01)	5711	78	37	48	Saitama
146	H280	(*011:01):(*015:01)	5835	148	54	20	Chiba
147	H281	(*007:01):(*011:01)	5838	75	44	19	Kanagawa
148	H282	(*002:01):(*010:01)	5842	100	52	42	Gifu
149	H283	(*010:01):(*010:01)	5859	97	39	63	Shiga
150	H284	(*010:01):(*015:01)	6103	70	45	16	Shizuoka
151	H285	(*014:01:01):(*015:01)	6157	59	30	45	Himeji
152	H286	(*001:01):(*010:01)	6229	74	44	67	Kanagawa
153	H287	(*001:01):(*015:01)	6288	181	136	52	Kanagawa
154	H289	(*001:01):(*010:01)	6468	141	57	20	Chiba
155	H290	(*010:01):(*011:01)	6644	91	30	41	Osaka
156	H291	(*010:01):(*011:01)	6646	110	56	37	Gifu
157	H293	(*001:01):(*001:01)	6831	n.t.		65	Hida
158	H294	(*001:01):(*001:01)	6910	112	38	33	Chiba
159	H295	(*015:01):(*064:01)	6979	134	86	69	Kanagawa
160	H296	(*011:01):(*027:03)	7074	n.t.		37	Iwate
161	H297	(*001:01):(*015:01)	7288	83	26	102	Saitama
162	H298	(*010:01):(*014:01:01)	7588	n.t.		47	Matsumoto
163	H299	(*001:01):(*027:03)	7621	n.t.		71	Iwate
164	H300	(*010:01):(*015:01)	7675	118	51	35	Niigata
165	H301	(*014:01:01):(*015:01)	7793	95	43	41	Saitama
166	H302	(*001:01):(*010:01)	7811	58	22	53	Chiba
167	H303	(*011:01):(*015:01)	7830	n.t.		40	Hida
168	H306	(*010:01):(*027:03)	8216	65	32	27	Shizuoka
169	H308	(*015:01):(*015:01)	8757	87	57	31	Himeji
170	H309	(*010:01):(*011:01)	9063	97	62	32	Aichi
171	H310	(*012:01):(*015:01)	9076	77	25	64	Chiba
172	H314	(*011:01):(*014:01:01)	9583	100	61	43	Aichi
173	H315	(*014:01:01):(*015:01)	9685	103	65	35	Iwate
174	H317	(*011:01):(*027:07)	9939	114	53	48	Iwate
175	H318	(*010:01):(*012:01)	10105	101	24	48	Chiba
176	H323	(*010:01):(*011:01)	10949	125	78	28	Aichi
177	H335	(*011:01):(*027:03)	12077	n.t.			Kurayoshi
178	H338	(*010:01):(*027:03)	12222	134	53	43	Saitama
179	H349	(*010:01):(*015:01)	13084	98	51	52	Kagoshima
180	H350	(*010:01):(*011:01)	13158	n.t.			Asahikawa
181	H363	(*010:01):(*010:01)	14481	141	30	20	Chiba
182	H365	(*007:01):(*009:02)	14634	112	35	59	Saitama
183	H368	(*007:01):(*011:01)	15000	102	50	71	Saitama
184	H374	(*012:01):(*018:01)	15744	n.t.		25	Chiba
185	H395	(*011:01):(*014:01:01)	19115	n.t.			Asahikawa
186	H400	(*011:01):(*015:01)	19450	n.t.			Asahikawa
187	H406	(*001:01):(*016:01)	20000	109	32	23	Chiba
188	H407	(*011:01):(*015:01)	20213	n.t.			Kurayoshi
189	H408	(*015:01):(*015:01)	20276	95	29	38	Chiba
190	H409	(*015:01):(*015:01)	20509	n.t.			Kurayoshi
191	H415	(*010:01):(*015:01)	21602	113	31	46	Chiba
192	H420	(*010:01):(*016:01)	22130	n.t.			Asahikawa
193	H422	(*011:01):(*011:01)	23485	117	36	59	Hokkaido
194	H423	(*027:03):(*027:03)	23491	n.t.			Asahikawa
195	H431	(*010:02):(*011:01)	24603	136	48	44	Chiba
196	H436	(*001:01):(*011:01)	25000	107	66	24	Hokkaido
197	H442	(*011:01):(*012:01)	25635	103	57	46	Chiba
198	H447	(*011:01):(*018:01)	26159	113	18	83	Saitama
199	H451	(*001:01):(*011:01)	27349	95	50	47	Saitama
200	H456	(*014:01:01):(*020:01:02)	27982	n.t.			Kurayoshi
201	H462	(*001:01):(*018:01)	28708	113	55	46	Nagano
202	H465	(*011:01):(*015:01)	29011	96	43	46	Kanagawa
203	H476	(*012:01):(*015:01)	31354	104	52	64	Chiba
204	H484	(*007:01):(*011:01)	34088	105	28	23	Chiba
205	H495	(*001:01):(*015:01)	37122	n.t.			Kurayoshi
206	H498	(*012:01):(*027:03)	37829	n.t.			Kurayoshi
207	H500	(*001:01):(*011:01)	38028	n.t.			Kurayoshi
208	H532	(*014:01:01):(*016:01)	44729	n.t.			Asahikawa
209	H536	(*011:01):(*014:01:01)	45169	106	48	80	Saitama
210	H575	(*015:01):(*015:01)	59047	n.t.			Kurayoshi
211	H595	(*015:01):(*027:03)	68869	n.t.			Kurayoshi
212	H610	(*016:01):(*027:03)	120482	n.t.			Asahikawa
213	H479	(*011:01):(*14011)	49.4897	77		73	Chiba
214	H480	(*010:01):(*010:01)	28224.5	132	68	73	Chiba
215	H482	(*002:01):(*011:01)	56305.5	82	28	73	Niigata
216	H485	(*011:01):(*015:01)	13424	73	54	74	Tottori
217	H487	(*009:02):(*010:01)	13.1293	59	28	75	Akita
218	H490	(*011:01):(*012:01)	37117.4	91	55	75	Kanagawa
219	H491	(*010:01):(*016:01)	106.959	54	35	76	Tokyo
220	H496	(*011:01):(*015:01)	49555.3	186	134	77	Saitama
221	H498	(*011:01):(*015:01)	58640.8	121	76	78	Chiba
222	H501	(*011:01):(*027:03)	62395.8	163	113	79	Chiba
223	H506	(*001:01):(*011:01)	4.55042	95	37	82	Chiba
224	H509	(*007:01):(*010:01)	26213.6	80	25	82	Chiba
225	H510	(*007:01):(*011:01)	71384.9	120	82	82	Saitama
226	H511	(*009:02):(*010:01)	24.6815	72	40	83	Tokyo
227	H516	(*010:01):(*011:01)	16484	57	41	83	Kanagawa
228	H519	(*011:01):(*015:01)	425.744	56	36	84	Shizuoka
229	H520	(*14011):(*015:01)	451.341	56	39	84	Tottori
230	H523	(*010:01):(*14011)	19661.2	140	44	85	Chiba
231	H527	(*012:01):(*015:01)	19386.9	201	52	87	Ishikawa
232	H534	(*002:01):(*010:01)	517.929	64	31	91	Kanagawa
233	H535	(*011:01):(*027:03)	927.815	151	61	91	Chiba
234	H539	(*010:01):(*027:03)	9100.3	69	31	94	Osaka
235	H540	(*010:01):(*011:01)	16037.1	52	31	94	Kanagawa
236	H544	(*011:01):(*015:01)	57658.6	129	85	94	Saitama
237	H546	(*009:02):(*012:01)	18.7563	104	47	95	Iwate
238	H549	(*001:01):(*007:01)	21254	74	40	96	Osaka
239	H551	(*001:01):(*011:01)	76263	65	46	96	Kanagawa
240	H552	(*012:01):(*027:03)	24061	53	42	97	Tottori
241	H562	(*009:02):(*015:01)	44.0084	79	27	103	Chiba
242	H566	(*010:01):(*015:01)	23771.7	36	32	107	Tokyo
243	H569	(*011:01):(*015:01)	37934	45	27	109	Kanagawa
244	H574	(*011:01):(*015:01)	19523.8	100	43	114	Chiba
245	H575	(*001:01):(*010:01)	14132.2	76	35	116	Hokkaido
246	H576	(*14011):(*015:01)	32278.7	81	42	117	Yamagata
247	H586	(*001:01):(*012:01)	37536.8	88	50	142	Osaka
248	H588	(*001:01):(*011:01)	1199.22	72	25	150	Osaka
249	H589	(*011:01):(*015:01)	38415.8	106	65	150	Chiba
250	H590	(*001:01):(*14011)	13.4168	46	17	167	Osaka
1PVL. Proviral load. (expressed as the number of copies of provirus per 105 peripheral blood mononuclear cells)
2WBC. White blood cell (cells/µL)
3Lymphocyte (cells/µL)
4n.t.. Not tested

## Sheet: Table S2
Table S2. Sample information of lymphoma cows in BoLA-DRB3 and BLV-induced lymphoma association study.
no.	ID	BoLA- DRB3	1PVL	Age (month)	Birth area	Tumor location
						Heart	Lung	Liver	Kidney	Spleen	Diaphragm	Mediastinum	Rumen	Reticulum	Omasum	Abomasum	Intestines	Bladder	Uterus	lymph node			cavity
		(a):(b)																		Head	Iliac	Body	Thoracic	Abdominal
1	L1	(*009:02):(*012:01)	28	120	Iwate																		●
2	L2	(*011:01):(*027:03)	38.4	48	Hyogo				●								●
3	L3	(*001:01):(*006:01)	274	89	Tochigi				●
4	L4	(*014:01:01):(*015:01)	417	84	Hyogo											●
5	L5	(*010:01):(*012:01)	422.943	85	Tottori		●		●			●	●			●				●	●
6	L6	(*001:01):(*027:03)	1095	56	Hokkaido			●
7	L7	(*011:01):(*015:01)	1485.71	96	Gunma	2n.t.
8	L8	(*009:02):(*011:01)	1864	49	Hokkaido											●
9	L9	(*001:01):(*012:01)	2246	78	Saitama	n.t.
10	L10	(*010:01):(*015:01)	2403.63	49	Gunma	n.t.
11	L11	(*015:01):(*015:01)	2479	20	Kanagawa	●
12	L12	(*001:01):(*027:03)	2530	108	Hyogo											●					●
13	L13	(*002:01):(*014:01:01)	2990	24	Hyogo															●
14	L14	(*011:01):(*027:03)	3150	60	Hyogo												●
15	L15	(*011:01):(*015:01)	3775.65	51	Hokkaido	●				●	●		●	●	●	●	●					●
16	L16	(*002:01):(*014:01:01)	4216	104	Tochigi											●
17	L17	(*010:01):(*014:01:01)	4289	65	Hokkaido			●
18	L18	(*005:03):(*016:01)	4348	12	Hokkaido			●
19	L19	(*002:01):(*015:01)	4830	144	Hyogo												●				●
20	L20	(*011:01):(*015:01)	5010	61	Hokkaido		●
21	L21	(*012:01):(*012:01)	5250	70	Fukushima				●
22	L22	(*001:01):(*001:01)	5616	53	Tochigi																●
23	L23	(*014:01:01):(*027:03)	5714	81	Tochigi												●
24	L24	(*001:01):(*010:01)	5740.74	76	Hokkaido	n.t.
25	L25	(*015:01):(*020:01:02)	5891	104	Iwate												●
26	L26	(*011:01):(*015:01)	5976.33	n.t.	Gunma						●
27	L27	(*001:01):(*015:01)	6260	60	Hyogo				●
28	L28	(*015:01):(*027:03)	6475.2	97	Hokkaido					●					●		●					●
29	L29	(*002:01):(*015:01)	7434	82	Tochigi	●
30	L30	(*001:01):(*010:01)	7580	60	Hyogo																●
31	L31	(*006:01):(*007:01)	9040	85	Shiga												●
32	L32	(*001:01):(*001:01)	9564	46	Hokkaido										●
33	L33	(*014:01:01):(*015:01)	9724.77	134	Hokkaido	●	●										●					●
34	L34	(*012:01):(*016:01)	9730	12	Hyogo				●
35	L35	(*010:01):(*011:01)	9767	63	Hokkaido																●
36	L36	(*015:01):(*027:03)	9812.79	75	Hokkaido	n.t.
37	L37	(*011:01):(*012:01)	9892	25	Tochigi							●
38	L38	(*014:01:01):(*018:01)	10087.4	86	Hokkaido		●	●			●					●						●
39	L39	(*002:01):(*015:01)	10261	89	Tochigi	●
40	L40	(*027:03):(*027:03)	10355	132	Fukushima																●
41	L41	(*015:01):(*015:01)	10369	122	Hokkaido	●
42	L42	(*011:01):(*011:01)	10526.3	112	Hokkaido	●				●		●			●							●
43	L43	(*012:01):(*012:01)	10776	72	Ibaraki				●
44	L44	(*014:01:01):(*2808)	10837	56	Tochigi	●
45	L45	(*002:01):(*009:02)	10909.1	n.t.	Gunma																●
46	L46	(*001:01):(*012:01)	11382	50	Aomori	●
47	L47	(*001:01):(*007:01)	11800	24	Hyogo											●
48	L48	(*015:01):(*015:01)	12624	90	Hokkaido							●
49	L49	(*015:01):(*015:01)	13036	68	Tochigi											●
50	L50	(*012:01):(*015:01)	13288.6	50	Hokkaido			●		●												●
51	L51	(*011:01):(*015:01)	15573	60	Hokkaido																●
52	L52	(*015:01):(*027:03)	15700	48	Hyogo								●
53	L53	(*011:01):(*027:07)	15800	60	Hyogo												●
54	L54	(*011:01):(*016:01)	16170.3	92	Tottori	●	●	●	●	●										●
55	L55	(*014:01:01):(*015:01)	16371.7	91	Hokkaido					●				●	●	●
56	L56	(*018:01):(*011:04)	17200	48	Hyogo																●
57	L57	(*011:01):(*011:01)	17545.5	110	Hokkaido	●								●	●	●	●
58	L58	(*010:01):(*027:07)	18500	36	Hyogo												●
59	L59	(*015:01):(*015:01)	18893	57	Gunma	●
60	L60	(*011:01):(*015:01)	18975.9	49	Gunma	n.t.
61	L61	(*011:01):(*012:01)	19220.2	94	Hokkaido	n.t.
62	L62	(*011:01):(*011:01)	19440	99	Tochigi										●
63	L63	(*015:01):(*027:01)	19576	73	Iwate																●
64	L64	(*001:01):(*001:01)	19776	82	Tochigi						●
65	L65	(*015:01):(*015:01)	20463	80	Hokkaido	●	●		●	●			●			●	●					●
66	L66	(*016:01):(*031:03)	20544.2	75	Hokkaido	●	●			●						●	●		●			●
67	L67	(*001:01):(*027:03)	20671.6	135	Hokkaido					●												●
68	L68	(*011:01):(*015:01)	20922	79	Hokkaido											●
69	L69	(*010:01):(*010:01)	21566	52	Tochigi	●
70	L70	(*001:01):(*007:01)	22068.1	44	Saitama	n.t.
71	L71	(*001:01):(*018:01)	22500	48	Hyogo				●
72	L72	(*011:01):(*015:01)	23033.2	115	Hokkaido	●			●
73	L73	(*001:01):(*015:01)	23200	63	Aichi														●
74	L74	(*015:01):(*015:01)	23731	110	Iwate								●	●	●	●
75	L75	(*011:01):(*016:01)	24600	48	Hyogo											●
76	L76	(*012:01):(*015:01)	24859	71	Tochigi															●
77	L77	(*011:01):(*027:03)	27399	53	Aichi				●
78	L78	(*001:01):(*001:01)	28000	100	Hokkaido																		●
79	L79	(*012:01):(*015:01)	28565	46	Hokkaido	n.t.
80	L80	(*014:01:01):(*014:01:01)	30848.3	64	Hokkaido	n.t.
81	L81	(*011:01):(*027:03)	32901.6	113	Saitama	n.t.
82	L82	(*010:01):(*011:01)	33022.4	57	Hokkaido												●					●
83	L83	(*011:01):(*014:01:01)	34375	76	Gunma																●
84	L84	(*001:01):(*001:01)	34624.1	66	Hokkaido					●									●	●		●
85	L85	(*001:01):(*027:07)	34624.1	108	Hokkaido	●								●	●	●						●
86	L86	(*001:01):(*001:01)	38328	67	Kohchi	●
87	L87	(*010:01):(*011:01)	38588.2	57	Hokkaido	●			●	●	●	●					●		●			●	●
88	L88	(*012:01):(*012:01)	38671	103	Hokkaido	●
89	L89	(*015:01):(*027:03)	38874	75	Fukushima	●
90	L90	(*012:01):(*012:01)	41050	79	Hokkaido	●
91	L91	(*001:01):(*011:01)	41549.3	95	Hokkaido	●																●
92	L92	(*012:01):(*015:01)	42384.1	98	Hokkaido	n.t.
93	L93	(*011:01):(*015:01)	42793.8	53	Gunma	●	●		●		●	●							●		●
94	L94	(*015:01):(*016:01)	47540.5	50	Tottori	●	●	●	●		●		●	●	●	●	●				●
95	L95	(*010:01):(*027:03)	49513.9	19	Hokkaido	●	●			●							●					●
96	L96	(*015:01):(*015:01)	50992.9	92	Hokkaido	●				●												●
97	L97	(*011:01):(*015:01)	52000	60	Hyogo												●			●
98	L98	(*015:01):(*015:01)	53035.7	18	Hokkaido				●							●						●
99	L99	(*012:01):(*015:01)	53178.8	41	Hokkaido	●			●	●		●					●					●
100	L100	(*010:01):(*011:01)	53741.5	161	Hokkaido	●
101	L101	(*001:01):(*012:01)	53956.8	104	Hokkaido	●						●										●
102	L102	(*012:01):(*015:01)	54864.9	54	Hokkaido	●						●		●		●						●
103	L103	(*011:01):(*011:01)	56515.6	72	Saitama	n.t.
104	L104	(*012:01):(*012:01)	57900	48	Hyogo														●		●
105	L105	(*012:01):(*015:01)	59803.9	70	Hokkaido	●	●		●								●		●			●
106	L106	(*015:01):(*018:01)	60510.3	52	Gunma	n.t.
107	L107	(*015:01):(*027:03)	63732	86	Tottori	●										●					●
108	L108	(*011:01):(*015:01)	65690.4	99	Hokkaido	●			●							●
109	L109	(*011:01):(*011:01)	66756.8	87	Hokkaido	n.t.
110	L110	(*015:01):(*015:01)	66819.2	76	Hokkaido	●		●								●	●					●	●
111	L111	(*001:01):(*015:01)	69372	84	Hokkaido				●
112	L112	(*010:01):(*015:01)	69477	76	Tottori	●			●	●			●	●	●	●	●
113	L113	(*001:01):(*010:01)	69714	71	Tochigi			●
114	L114	(*011:01):(*027:03)	70138.9	65	Hokkaido			●	●													●		●
115	L115	(*015:01):(*046:01:01)	70566	n.t.	Aomori												●
116	L116	(*014:01:01):(*015:01)	71785.7	n.t.	Gunma																●
117	L117	(*017:01):(*018:01)	72751	43	Fukushima																●
118	L118	(*012:01):(*015:01)	73962.3	73	Hokkaido	n.t.
119	L119	(*001:01):(*001:01)	73979.6	98	Hokkaido	●						●		●								●
120	L120	(*011:01):(*014:01:01)	74595	80	Tochigi	●
121	L121	(*015:01):(*015:01)	76130.7	57	Gunma	●		●				●	●								●		●	●
122	L122	(*005:03):(*016:01)	77471.3	110	Hokkaido		●		●	●						●	●					●
123	L123	(*012:01):(*011:04)	79316	138	Aichi																●
124	L124	(*001:01):(*011:01)	79346	88	Yamagata				●
125	L125	(*001:01):(*011:01)	80117	77	Kumamoto															●
126	L126	(*011:01):(*018:01)	81632.7	81	Hokkaido					●												●
127	L127	(*015:01):(*015:01)	82608.7	54	Hokkaido	●	●	●	●	●				●	●				●	●		●
128	L128	(*015:01):(*015:01)	82608.7	55	Hokkaido																●
129	L129	(*015:01):(*017:01)	82609	55	Hokkaido																●
130	L130	(*012:01):(*015:01)	82796	100	Ibaraki															●
131	L131	(*001:01):(*015:01)	84090.9	66	Hokkaido	●		●	●	●		●		●			●			●		●		●
132	L132	(*001:01):(*015:01)	84906	71	Gunma				●
133	L133	(*010:01):(*016:01)	86372	57	Hokkaido	●
134	L134	(*011:01):(*018:01)	86996	62	Niigata	●
135	L135	(*015:01):(*015:01)	87580	63	Tochigi																●
136	L136	(*012:01):(*015:01)	88618	102	Hokkaido				●
137	L137	(*001:01):(*010:01)	90000	93	Iwate											●
138	L138	(*016:01):(*016:01)	90963.9	90	Tochigi	●
139	L139	(*015:01):(*027:03)	91775	78	Tochigi					●
140	L140	(*015:01):(*015:01)	92222	55	Aichi							●
141	L141	(*010:01):(*011:01)	92500	n.t.	Ibaraki	●
142	L142	(*015:01):(*015:01)	93007	120	Hokkaido						●
143	L143	(*001:01):(*015:01)	93040	60	Hokkaido	●
144	L144	(*001:01):(*011:01)	95354	n.t.	Chiba																●
145	L145	(*001:01):(*001:01)	96700	60	Aichi														●
146	L146	(*015:01):(*027:03)	97484.3	72	Tochigi														●
147	L147	(*001:01):(*027:03)	98799.1	63	Hokkaido	n.t.
148	L148	(*011:01):(*015:01)	100590	99	Hokkaido	●			●								●					●
149	L149	(*010:01):(*011:01)	100671	69	Tochigi							●
150	L150	(*010:01):(*014:01:01)	100946	88	Aichi			●
151	L151	(*012:01):(*012:01)	101765	61	Yamagata	●
152	L152	(*001:01):(*015:01)	103268	75	Aichi																●
153	L153	(*016:01):(*020:01:02)	104004	76	Miyazaki											●
154	L154	(*016:01):(*016:01)	108027	72	Fukushima																●
155	L155	(*012:01):(*012:01)	108920	129	Tochigi																●
156	L156	(*027:03):(*027:03)	111940	n.t.	Aichi																●
157	L157	(*001:01):(*018:01)	113462	40	Aichi																●
158	L158	(*001:01):(*015:01)	114000	60	Hyogo												●
159	L159	(*012:01):(*015:01)	114463	114	Hokkaido											●
160	L160	(*001:01):(*016:01)	118033	n.t.	Gunma																●
161	L161	(*001:01):(*012:01)	118571	n.t.	Gifu												●
162	L162	(*001:01):(*014:01:01)	120270	42	Niigata	n.t.
163	L163	(*009:01):(*010:01)	120606	77	Tochigi	●
164	L164	(*014:01:01):(*015:01)	120643	n.t.	Tochigi	n.t.
165	L165	(*014:01:01):(*014:01:01)	121858	70	Tochigi												●
166	L166	(*012:01):(*027:03)	125444	43	Ibaraki																●
167	L167	(*001:01):(*027:03)	131311	39	Hokkaido	●						●		●	●	●	●	●	●			●
168	L168	(*001:01):(*027:03)	137056	58	Hokkaido											●
169	L169	(*001:01):(*015:01)	138554	95	Aichi																●
170	L170	(*001:03):(*015:01)	140375	46	Tottori	●	●	●	●	●	●								●
171	L171	(*014:01:01):(*015:01)	140741	78	Hokkaido	●
172	L172	(*015:01):(*027:03)	143216	72	Gunma														●
173	L173	(*001:01):(*027:03)	144277	91	Hokkaido															●
174	L174	(*010:01):(*010:01)	144309	61	Ibaraki																●
175	L175	(*012:01):(*015:01)	144444	n.t.	Tochigi						●
176	L176	(*011:01):(*011:01)	148120	n.t.	Gunma						●
177	L177	(*001:01):(*020:01:02)	148598	67	Hokkaido			●
178	L178	(*001:01):(*001:01)	151707	75	Nagano												●
179	L179	(*010:01):(*014:01:01)	154000	94	Hokkaido	●						●										●
180	L180	(*011:01):(*012:01)	157529	n.t.	Aichi																●
181	L181	(*011:01):(*014:01:01)	161789	n.t.	Fukushima						●
182	L182	(*001:01):(*001:01)	162136	96	Chiba																●
183	L183	(*012:01):(*015:01)	163514	64	Hokkaido	●			●	●				●			●		●			●		●
184	L184	(*001:01):(*001:01)	163768	103	Iwate											●
185	L185	(*028:01):(*031:01)	163905	112	Aichi	●
186	L186	(*011:01):(*011:01)	164935	67	Tochigi														●
187	L187	(*015:01):(*015:01)	175789	n.t.	Ibaraki	n.t.
188	L188	(*001:01):(*016:01)	177524	67	Ibaraki								●	●	●	●
189	L189	(*011:01):(*015:01)	179518	63	Tochigi	n.t.
190	L190	(*001:01):(*015:01)	180465	65	Iwate																●
191	L191	(*012:01):(*012:01)	183151	98	Hokkaido	●
192	L192	(*011:01):(*012:01)	205344	18	Hokkaido	●	●			●		●					●			●		●
193	L193	(*011:01):(*012:01)	205344	18	Hokkaido	n.t.
194	L194	(*012:01):(*014:01:01)	208909	81	Aichi						●
195	L195	(*015:01):(*015:01)	211211	81	Tochigi											●
196	L196	(*010:01):(*012:01)	216000	64	Hokkaido												●
197	L197	(*015:01):(*015:01)	217341	n.t.	Gunma																●
198	L198	(*002:01):(*011:01)	219355	80	Gunma				●
199	L199	(*010:01):(*015:01)	219844	93	Tochigi	●
200	L200	(*002:01):(*015:01)	227273	81	Ibaraki						●
201	L201	(*001:01):(*001:01)	227564	n.t.	Gunma	n.t.
202	L202	(*001:01):(*011:01)	247596	n.t.	Ibaraki	n.t.
203	L203	(*006:01):(*015:01)	254167	51	Shizuoka				●
204	L204	(*012:01):(*015:01)	263333	68	Ibaraki						●
205	L205	(*001:01):(*012:01)	266515	92	Hokkaido	●
206	L206	(*011:01):(*012:01)	272121	n.t.	Tochigi																●
207	L207	(*027:03):(*027:03)	273810	99	Hokkaido										●
208	L208	(*011:01):(*015:01)	281172	n.t.	Tochigi	●
209	L209	(*010:01):(*027:08)	323394	n.t.	Gunma												●
210	L210	(*002:01):(*002:01)	326351	80	Aichi								●	●	●	●
211	L211	(*002:01):(*002:01)	328000	71	Iwate			●
212	L212	(*015:01):(*016:01)	341162	42	Miyazaki											●
213	L213	(*001:01):(*001:01)	350542	70	Hokkaido	●
214	L214	(*015:01):(*027:03)	357367	70	Hokkaido	●
215	L215	(*010:01):(*011:01)	370551	65	Tottori	●	●	●	●	●						●	●	●	●
216	L216	(*005:02):(*015:01)	403341	184	Tochigi																	●
217	L217	(*001:01):(*001:01)	407194	87	Shizuoka																●
218	L218	(*015:01):(*027:03)	442971	103	Tochigi			●
219	L219	(*012:01):(*014:01:01)	501534	59	Shizuoka			●
220	L220	(*012:01):(*015:01)	573691	72	Hokkaido												●
221	L221	(*001:01):(*011:01)	1960674	74	Hokkaido	●
1PVL. Proviral load. (expressed as the number of copies of provirus per 105 peripheral blood mononuclear cells)
2n.t.. Not tested

## Sheet: Table S3
Table S3. Association study of BoLA-DRB3 alleles between asymptomatic cows and lymphoma cows.
	Number of allele		1OR	p-value	p-value rank (I)	2BH value (I/allele number)*0.05	3Susceptibility
BoLA-DRB3 allele	Asymptomatic	Lymphoma
*001:01	70	70	1.15591	0.463			4-
*002:01	13	13	1.1352	1			-
*003:01	1	0	0	1			-
*005:02	0	1	-	0.469			-
*005:03	1	2	2.26818	0.603			-
*006:01	3	3	1.13212	1			-
*007:01	13	3	0.256001	0.024	6	0.009	-
*007:04	1	0	0	1			-
*009:01	2	1	0.564626	1			-
*009:02	19	4	0.231194	0.0049	5	0.008	R
*010:01	64	29	0.47836	0.001	2	0.003	R
*010:02	1	0	0	1			-
*011:01	111	61	0.561089	0.001	2	0.003	R
*011:03	0	1	-	1			-
*011:04	0	2	-	0.22			-
*012:01	22	49	2.709	0	1	0.002	S
*014:01:01	44	23	0.568887	0.0415			-
*015:01	82	109	1.66857	0.002	4	0.006	S
*016:01	14	17	1.38857	0.578			-
*017:01	1	2	2.26818	0.603			-
*018:01	3	8	3.05376	0.127			-
*020:01:02	1	3	3.41002	0.346			-
*027:01	0	1	-	0.469			-
*027:03	31	31	1.14112	0.693			-
*027:07	2	3	1.70159	0.67			-
*027:08	0	1	-	0.469			-
*028:01	0	1	-	0.469			-
*028:08	0	1	-	0.469			-
*031:01	0	1	-	0.469			-
*031:03	0	1	-	0.469			-
*046:01:01	0	1	-	0.469			-
*064:01	1	0	0	1			-
BoLA-DRB3 allele frequency of asmptomatic and lymphoma cows. Total 942 BoLA-DRB3 alleles were detected and classified into 32 known types in the BLV-infected population. The frequencies of 500 BoLA-DRB3 alleles (of 22 different types) from asymptomatic cows, and 442 alleles (of 28 different types) from lymphoma cows were calculated and p values and odds ratios (ORs) were estimated for each BoLA-D…
1 OR: Odds ratio
2 BH value: The value derived from Benjamini–Hochberg procedure adjusted p-value. I, the rank of p-value.
3 The allele with p-values < BH value were determined as susceptibility (S) when OR > 1 and resistance (R) when OR < 1.
4 -: OR=∞

## Sheet: Table S4
Table S4. Results of the stepwise conditional analysis of BoLA-DRB3 alleles in asymptomatic and lymphoma cows.
			Conditional association
	Univariate1		*011:01		*011:01, *009:02		*011:01, *009:02, *010:01		*011:01, *009:02, *010:01, *014:01:01
Allele	OR (95% CI)	p-value	OR (95% CI)	p-value	OR (95% CI)	p-value	OR (95% CI)	p-value	OR (95% CI)	p-value
*001:01	1.08 (0.75–1.55)	0.692	0.96 (0.66–1.38)	0.81	0.88 (0.6–1.29)	0.513	0.78 (0.53–1.15)	0.215	0.66 (0.44–0.98)	0.041
*002:01	0.92 (0.43–1.95)	0.818	0.83 (0.39–1.78)	0.631	0.75 (0.35–1.62)	0.465	0.69 (0.32–1.5)	0.348	0.65 (0.3–1.42)	0.284
*006:01	1.45 (0.28–7.52)	0.658	1.28 (0.24–6.82)	0.769	1.16 (0.22–6.24)	0.86	0.97 (0.18–5.22)	0.969	0.8 (0.15–4.37)	0.797
*007:01	0.23 (0.06–0.85)	0.027	0.22 (0.06–0.81)	0.023	0.21 (0.06–0.79)	0.021	0.19 (0.05–0.71)	0.014	0.19 (0.05–0.7)	0.013
*009:02	0.1 (0.02–0.43)	0.002	0.08 (0.02–0.35)	8.54 × 10-4	—	—	—	—	—	—
*010:01	0.52 (0.32–0.84)	0.008	0.45 (0.28–0.74)	0.002	0.46 (0.28–0.76)	0.002	—	—	—	—
*011:01	0.53 (0.36–0.77)	9.91 × 10-4	—	—	—	—	—	—	—	—
*012:01	2.36 (1.39–4.02)	0.001	2.1 (1.23–3.59)	0.007	2.05 (1.18–3.54)	0.01	1.89 (1.09–3.29)	0.024	1.74 (0.99–3.06)	0.053
*014:01:01	0.53 (0.3–0.93)	0.026	0.46 (0.26–0.82)	0.009	0.4 (0.22–0.72)	0.002	0.36 (0.2–0.66)	7.82 × 10-4	—	—
*015:01	1.72 (1.23–2.42)	0.002	1.56 (1.1–2.2)	0.012	1.46 (1.02–2.07)	0.036	1.28 (0.89–1.84)	0.191	1.15 (0.79–1.67)	0.468
*016:01	1.87 (0.85–4.12)	0.119	1.64 (0.74–3.61)	0.224	1.49 (0.67–3.29)	0.327	1.41 (0.63–3.15)	0.397	1.2 (0.54–2.68)	0.659
*018:01	3.98 (1.02–15.47)	0.046	3.76 (0.97–14.54)	0.055	3.45 (0.89–13.37)	0.073	2.93 (0.75–11.42)	0.121	2.68 (0.69–10.41)	0.154
*027:03	1.37 (0.77–2.42)	0.28	1.3 (0.73–2.32)	0.38	1.26 (0.7–2.29)	0.438	1.16 (0.64–2.11)	0.626	1.04 (0.56–1.91)	0.907
1 calculated by logistic regression analysis after adjustment of age.

## Sheet: Table S5
Table S5. Association study of BoLA-DRB3 genotypes between Asymptomatic cows and lymphoma cows.
BoLA-DRB3 genotype	Number of genotype		1OR	p-value	p-value rank (I)	2BH value (I/genotype number)*0.05	3Susceptibility
	Asymptomatic	Lymphoma
*001:01/*001:01	3	14	5.56844	0.0048	3		-
*001:01/*002:01	3	0	0	0.2513			4-
*001:01/*006:01	1	1	1.13182	1			-
*001:01/*007:01	3	2	0.561644	0.6891			-
*001:01/*009:01	1	0	0	1			-
*001:01/*009:02	3	0	0	0.2513			-
*001:01/*010:01	7	4	0.557604	0.3927			-
*001:01/*011:01	21	6	0.262791	0.0022	1	0.0005	-
*001:01/*012:01	2	5	1.90586	0.4833			-
*001:01/*014:01:01	6	1	0.157792	0.0721			-
*001:01/*015:01	9	10	1.26909	0.6454			-
*001:01/*016:01	3	2	0.751903	1			-
*001:01/*018:01	1	2	2.27397	0.6025			-
*001:01/*020:01:02	0	1	-	0.4692			-
*001:01/*027:03	4	7	2.01168	0.3618			-
*001:01/*027:07	0	1	-	0.4692			-
*002:01/*002:01	1	2	2.27397	0.6025			-
*002:01/*009:02	0	2	-	0.2196			-
*002:01/*010:01	2	1	0.374242	0.6263			-
*002:01/*011:01	3	1	0.279545	0.3771			-
*002:01/*014:01:01	1	1	1.13182	1			-
*002:01/*015:01	1	4	4.58986	0.1914			-
*002:01/*016:01	1	0	0	1			-
*003:01/*015:01	1	0	0	1			-
*005:02/*015:01	0	1	-	0.4692			-
*005:03/*010:01	1	0	0	1			-
*005:03/*016:01	0	2	-	0.2196			-
*006:01/*007:01	0	1	-	0.4692			-
*006:01/*011:01	1	0	0	0.2196			-
*006:01/*015:01	0	1	-	1			-
*006:01/*027:03	1	0	0	0.2196			-
*007:01/*009:02	1	0	0	0.2196			-
*007:01/*010:01	1	0	0	0.5008
*007:01/*011:01	5	0	0	0.0566			-
*007:01/*014:01:01	2	0	0	0.5008			-
*007:01/*015:01	1	0	0	0.4896			-
*009:01/*009:02	1	0	0	0.4896			-
*009:01/*010:01	0	1	-	0.4692			-
*009:02/*010:01	6	0	0	0.0082			-
*009:02/*011:01	1	1	1.13182	1			-
*009:02/*012:01	1	1	0.563636	1			-
*009:02/*015:01	4	0	0	0.0635			-
*009:02/*027:03	2	0	0	0.5008			-
*010:01/*010:01	6	2	0.317025	0.183			-
*010:01/*011:01	12	7	0.551402	0.2643			-
*010:01/*012:01	4	2	0.561644	0.6891			-
*010:01/*014:01:01	4	3	0.674312	0.7284			-
*010:01/*015:01	7	3	0.416284	0.2309			-
*010:01/*016:01	4	1	0.222727	0.2211			-
*010:01/*027:03	4	1	0.222727	0.2211			-
*010:01/*027:07	0	1	-	0.4692			-
*010:01/*027:08	0	1	-	0.4692			-
*010:02/*011:01	1	0	0	1			-
*011:01/*011:01	9	7	0.875909	1			-
*011:01/*012:01	3	5	1.42361	0.7403			-
*011:01/*014:01:01	11	3	0.272936	0.0373			-
*011:01/*015:01	22	14	0.495974	0.0394			-
*011:01/*016:01	1	2	2.27397	0.6025			-
*011:01/*018:01	1	2	2.27397	0.6025			-
*011:01/*027:03	10	5	0.459105	0.215			-
*011:01/*027:07	1	1	1.13182	1			-
*011:03/*015:01	0	1	-	0.4692			-
*012:01/*011:04	0	1	-	0.4692			-
*012:01/*012:01	0	8	-	0.0022	1	0.0005	-
*012:01/*014:01:01	3	2	0.751903	1			-
*012:01/*015:01	4	15	3.56796	0.0116			-
*012:01/*016:01	1	1	1.13182	1			-
*012:01/*018:01	1	0	0	1			-
*012:01/*027:03	3	1	0.279545	0.3771			-
*014:01:01/*014:01:01	0	2	-	0.2196			-
*014:01:01/*015:01	12	6	0.470432	0.1689			-
*014:01:01/*016:01	1	0	0	1			-
*014:01:01/*018:01	0	1	-	0.4692			-
*014:01:01/*020:01:02	1	0	0	1			-
*014:01:01/*027:03	2	1	0.563636	1			-
*014:01:01/*027:07	1	0	0	1			-
*014:01:01/*028:08	0	1	-	0.4692			-
*015:01/*007:04	1	0	0	1			-
*015:01/*015:01	7	18	3.07811	0.0125			-
*015:01/*016:01	2	3	1.70642	0.6692			-
*015:01/*017:01	1	1	1.13182	1			-
*015:01/*018:01	0	1	-	0.4692			-
*015:01/*020:01:02	0	1	-	0.4692			-
*015:01/*027:01	0	1	-	0.4692			-
*015:01/*027:03	2	10	5.87678	0.0158			-
*015:01/*046:01:01	0	1	-	0.4692			-
*015:01/*064:01	1	0	0	1			-
*016:01/*016:01	0	2	-	0.2196			-
*016:01/*020:01:02	0	1	-	0.4692			-
*016:01/*027:03	1	0	0	1			-
*016:01/*031:03	0	1	-	0.4692			-
*017:01/*018:01	0	1	-	0.4692			-
*018:01/*011:04	0	1	-	0.4692			-
*027:03/*027:03	1	3	3.42661	0.3454			-
*028:01/*031:01	0	1	-	0.4692			-
BoLA-DRB3 genotype frequency of 250 asmptomatic and 221 lymphoma cows. A total of 95 different genotypes were detected in the BLV-infected population, and 68 and 70 different genotypes were defined at the BoLA-DRB3 locus in the 250 asymptomatic cows and the 221 lymphoma cows, respectively. p values and odds ratios (ORs) were estimated for each BoLA-DRB3 allele by Fisher’s exact test. Benjamini–Ho…
1 OR: Odds ratio
2 BH value: The value derived from Benjamini–Hochberg procedure adjusted p-value. I, the rank of p-value.
3 The genotype with p-values < BH value were determined as susceptibility (S) when OR > 1 and resistance (R) when OR < 1.
4 -: OR=∞

## Sheet: Table S6
Table S6. Sample information of LPVL and HPVL cows in PVL association study.
Number	Sample ID	1Status	BoLA-DRB3	2PVL
			(a):(b)
1	H316	Low	(*011:01):(*015:01)	1
2	H317	Low	(*011:01):(*011:01)	1
3	H318	Low	(*001:01):(*002:01)	2
4	H319	Low	(*007:01):(*015:01)	2
5	H533	Low	(*009:02):(*015:01)	2
6	H320	Low	(*010:01):(*014:01:01)	2
7	H321	Low	(*001:01):(*001:01)	3
8	H461	Low	(*011:01):(*015:01)	3
9	H322	Low	(*010:01):(*010:01)	4
10	H323	Low	(*001:01):(*011:01)	5
11	H324	Low	(*011:01):(*011:01)	5
12	H462	Low	(*002:01):(*011:01)	5
13	H325	Low	(*009:02):(*012:01)	5
14	H326	Low	(*001:01):(*011:01)	6
15	H327	Low	(*011:01):(*014:01:01)	6
16	H328	Low	(*001:01):(*011:01)	6
17	H329	Low	(*001:01):(*015:01)	7
18	H534	Low	(*001:01):(*015:01)	7
19	H330	Low	(*011:01):(*012:01)	8
20	H331	Low	(*001:01):(*027:03)	8
21	H332	Low	(*015:01):(*015:01)	8
22	H463	Low	(*001:01):(*002:01)	8
23	H333	Low	(*010:01):(*010:01)	9
24	H334	Low	(*003:01):(*027:03)	9
25	H464	Low	(*009:02):(*015:01)	10
26	H335	Low	(*020:01:02):(*027:03)	10
27	H336	Low	(*002:01):(*011:01)	11
28	H337	Low	(*001:01):(*002:01)	11
29	H338	Low	(*007:01):(*012:01)	11
30	H339	Low	(*014:01:01):(*015:01)	11
31	H340	Low	(*002:01):(*002:01)	11
32	H341	Low	(*011:01):(*016:01)	11
33	H535	Low	(*001:01):(*027:03)	12
34	H342	Low	(*001:01):(*015:01)	12
35	H465	Low	(*001:01):(*015:01)	13
36	H466	Low	(*012:01):(*014:01:01)	13
37	H343	Low	(*015:01):(*016:01)	13
38	H344	Low	(*009:02):(*010:01)	13
39	H345	Low	(*001:01):(*014:01:01)	13
40	H467	Low	(*001:01):(*015:01)	14
41	H346	Low	(*011:01):(*027:03)	14
42	H468	Low	(*009:02):(*012:01)	15
43	H347	Low	(*011:01):(*027:03)	15
44	H536	Low	(*009:02):(*015:01)	16
45	H537	Low	(*011:01):(*002:01)	16
46	H469	Low	(*011:01):(*012:01)	17
47	H348	Low	(*014:01:01):(*015:01)	17
48	H470	Low	(*002:01):(*014:01:01)	17
49	H471	Low	(*007:01):(*009:02)	19
50	H538	Low	(*009:02):(*012:01)	19
51	H349	Low	(*011:01):(*015:01)	19
52	H350	Low	(*001:01):(*011:01)	20
53	H539	Low	(*001:01):(*011:01)	20
54	H351	Low	(*012:01):(*014:01:01)	21
55	H352	Low	(*001:01):(*014:01:01)	21
56	H353	Low	(*001:01):(*011:01)	21
57	H354	Low	(*001:01):(*015:01)	22
58	H472	Low	(*009:02):(*027:03)	22
59	H540	Low	(*011:01):(*015:01)	23
60	H541	Low	(*001:01):(*014:01:01)	23
61	H355	Low	(*009:02):(*010:01)	24
62	H356	Low	(*014:01:01):(*015:01)	24
63	H357	Low	(*001:01):(*009:02)	24
64	H358	Low	(*009:02):(*010:01)	25
65	H473	Low	(*009:02):(*015:01)	26
66	H474	Low	(*001:01):(*011:01)	26
67	H475	Low	(*001:01):(*010:01)	26
68	H476	Low	(*014:01:01):(*027:03)	27
69	H359	Low	(*009:02):(*015:01)	30
70	H360	Low	(*001:01):(*011:01)	30
71	H361	Low	(*001:01):(*009:02)	31
72	H362	Low	(*009:02):(*014:01:01)	32
73	H542	Low	(*009:02):(*012:01)	34
74	H363	Low	(*001:01):(*002:01)	34
75	H477	Low	(*009:02):(*011:01)	34
76	H478	Low	(*011:01):(*027:03)	37
77	H364	Low	(*006:01):(*010:01)	38
78	H479	Low	(*009:02):(*009:02)	40
79	H480	Low	(*009:02):(*015:01)	40
80	H481	Low	(*009:02):(*015:01)	44
81	H1	Low	(*009:02):(*027:03)	48
82	H365	Low	(*011:01):(*014:01:01)	49
83	H482	Low	(*001:01):(*027:03)	50
84	H483	Low	(*011:01):(*015:01)	57
85	H366	Low	(*009:02):(*015:01)	58
86	H484	Low	(*009:02):(*015:01)	59
87	H2	Low	(*009:02):(*010:01)	62
88	H3	Low	(*007:01):(*014:01:01)	67
89	H4	Low	(*011:01):(*015:01)	68
90	H485	Low	(*014:01:01):(*015:01)	69
91	H5	Low	(*001:01):(*007:01)	70
92	H367	Low	(*011:01):(*011:01)	72
93	H368	Low	(*001:01):(*015:01)	73
94	H6	Low	(*001:01):(*014:01:01)	98
95	H7	Low	(*009:02):(*010:01)	99
96	H369	Low	(*010:01):(*016:01)	107
97	H370	Low	(*011:01):(*011:01)	113
98	H8	Low	(*001:01):(*016:01)	114
99	H9	Low	(*001:01):(*011:01)	115
100	H371	Low	(*001:01):(*011:01)	115
101	H372	Low	(*009:02):(*015:01)	120
102	H10	Low	(*010:01):(*011:01)	121
103	H11	Low	(*006:01):(*011:01)	123
104	H12	Low	(*002:01):(*016:01)	124
105	H13	Low	(*001:01):(*011:01)	126
106	H14	Low	(*009:02):(*010:01)	128
107	H15	Low	(*011:01):(*011:01)	131
108	H543	Low	(*011:01):(*015:01)	132
109	H16	Low	(*009:02):(*015:01)	134
110	H17	Low	(*001:01):(*027:03)	134
111	H18	Low	(*014:01:01):(*027:07)	134
112	H19	Low	(*007:01):(*014:01:01)	136
113	H20	Low	(*007:01):(*011:01)	142
114	H544	Low	(*001:01):(*012:01)	145
115	H373	Low	(*001:01):(*011:01)	146
116	H374	Low	(*011:01):(*027:03)	146
117	H21	Low	(*015:01):(*016:01)	147
118	H22	Low	(*014:01:01):(*015:01)	152
119	H23	Low	(*009:01):(*009:02)	154
120	H24	Low	(*006:01):(*027:03)	156
121	H25	Low	(*009:02):(*015:01)	156
122	H26	Low	(*011:01):(*027:03)	157
123	H27	Low	(*001:01):(*009:02)	163
124	H486	Low	(*011:01):(*011:01)	167
125	H28	Low	(*001:01):(*011:01)	167
126	H29	Low	(*012:01):(*014:01:01)	170
127	H30	Low	(*015:01):(*007:04)	172
128	H31	Low	(*001:01):(*009:02)	180
129	H32	Low	(*001:01):(*014:01:01)	186
130	H33	Low	(*010:01):(*016:01)	188
131	H34	Low	(*011:01):(*011:01)	189
132	H35	Low	(*011:01):(*011:01)	190
133	H36	Low	(*011:01):(*012:01)	222
134	H37	Low	(*009:02):(*011:01)	222
135	H38	Low	(*011:01):(*015:01)	226
136	H375	Low	(*012:01):(*027:03)	229
137	H376	Low	(*009:02):(*012:01)	237
138	H39	Low	(*011:01):(*027:03)	244
139	H377	Low	(*002:01):(*002:01)	249
140	H40	Low	(*011:01):(*015:01)	250
141	H41	Low	(*001:01):(*011:01)	266
142	H42	Low	(*011:01):(*011:01)	266
143	H43	Low	(*001:01):(*027:03)	268
144	H44	Low	(*011:01):(*014:01:01)	270
145	H45	Low	(*001:01):(*007:01)	275
146	H46	Low	(*015:01):(*015:01)	278
147	H47	Low	(*001:01):(*011:01)	290
148	H48	Low	(*001:01):(*009:02)	303
149	H49	Low	(*015:01):(*015:01)	311
150	H50	Low	(*010:01):(*012:01)	313
151	H51	Low	(*011:01):(*011:01)	323
152	H52	Low	(*001:01):(*027:03)	338
153	H545	Low	(*011:01):(*014:01:01)	344
154	H378	Low	(*015:01):(*015:01)	353
155	H53	Low	(*001:01):(*014:01:01)	356
156	H54	Low	(*009:02):(*010:01)	359
157	H55	Low	(*014:01:01):(*015:01)	360
158	H379	Low	(*001:01):(*011:01)	370
159	H56	Low	(*001:01):(*011:01)	374
160	H380	Low	(*009:02):(*018:01)	380
161	H57	Low	(*010:01):(*011:01)	409
162	H58	Low	(*007:01):(*015:01)	420
163	H546	Low	(*011:01):(*011:01)	423
164	H381	Low	(*011:01):(*015:01)	426
165	H382	Low	(*014:01:01):(*015:01)	451
166	H59	Low	(*001:01):(*011:01)	453
167	H383	Low	(*002:01):(*027:03)	457
168	H60	Low	(*001:01):(*011:01)	476
169	H61	Low	(*011:01):(*014:01:01)	485
170	H62	Low	(*011:01):(*014:01:01)	490
171	H547	Low	(*014:01:01):(*015:01)	494
172	H384	Low	(*014:01:01):(*015:01)	517
173	H548	Low	(*002:01):(*010:01)	518
174	H63	Low	(*011:01):(*014:01:01)	539
175	H64	Low	(*015:01):(*016:01)	545
176	H65	Low	(*015:01):(*017:01)	552
177	H66	Low	(*014:01:01):(*015:01)	561
178	H67	Low	(*011:01):(*027:03)	576
179	H68	Low	(*002:01):(*011:01)	598
180	H69	Low	(*014:01:01):(*015:01)	598
181	H70	Low	(*011:01):(*014:01:01)	627
182	H71	Low	(*009:02):(*015:01)	638
183	H385	Low	(*011:01):(*015:01)	668
184	H72	Low	(*012:01):(*014:01:01)	676
185	H73	Low	(*002:01):(*015:01)	691
186	H74	Low	(*011:01):(*027:03)	693
187	H75	Low	(*001:01):(*015:01)	725
188	H76	Low	(*002:01):(*014:01:01)	759
189	H386	Low	(*001:01):(*012:01)	781
190	H77	Low	(*001:01):(*006:01)	788
191	H78	Low	(*012:01):(*015:01)	805
192	H79	Low	(*001:01):(*016:01)	851
193	H80	Low	(*001:01):(*014:01:01)	852
194	H81	Low	(*011:01):(*015:01)	870
195	H82	Low	(*001:01):(*014:01:01)	888
196	H83	Low	(*011:01):(*011:01)	903
197	H387	Low	(*011:01):(*027:03)	928
198	H84	Low	(*014:01:01):(*027:03)	943
199	H85	Low	(*015:01):(*027:03)	957
200	H388	Low	(*002:01):(*015:01)	998
201	H86	Low	(*010:01):(*014:01:01)	1004
202	H87	Low	(*001:01):(*011:01)	1005
203	H88	Low	(*014:01:01):(*015:01)	1044
204	H89	Low	(*011:01):(*014:01:01)	1049
205	H90	Low	(*010:01):(*011:01)	1054
206	H91	Low	(*001:01):(*011:01)	1100
207	H549	Low	(*015:01):(*027:03)	1129
208	H92	Low	(*011:01):(*014:01:01)	1160
209	H550	Low	(*001:01):(*011:01)	1199
210	H93	Low	(*001:01):(*015:01)	1216
211	H94	Low	(*001:01):(*002:01)	1230
212	H95	Low	(*010:01):(*012:01)	1253
213	H96	Low	(*001:01):(*015:01)	1293
214	H97	Low	(*009:02):(*027:03)	1328
215	H389	Low	(*011:01):(*017:01)	1336
216	H390	Low	(*011:01):(*011:01)	1342
217	H98	Low	(*001:01):(*010:01)	1350
218	H99	Low	(*002:01):(*002:01)	1441
219	H100	Low	(*003:01):(*015:01)	1451
220	H101	Low	(*012:01):(*027:03)	1505
221	H391	Low	(*011:01):(*014:01:01)	1514
222	H102	Low	(*011:01):(*011:01)	1534
223	H103	Low	(*001:01):(*001:01)	1571
224	H104	Low	(*011:01):(*027:03)	1604
225	H105	Low	(*011:01):(*015:01)	1669
226	H106	Low	(*012:01):(*014:01:01)	1756
227	H107	Low	(*001:01):(*015:01)	1767
228	H108	Low	(*014:01:01):(*015:01)	1806
229	H109	Low	(*014:01:01):(*027:03)	1827
230	H392	Low	(*007:01):(*011:01)	1836
231	H110	Low	(*010:01):(*010:01)	1844
232	H111	Low	(*011:01):(*015:01)	1878
233	H393	Low	(*001:01):(*027:03)	1885
234	H112	Low	(*010:01):(*010:01)	1990
235	H113	Low	(*002:01):(*011:01)	2023
236	H114	Low	(*001:01):(*011:01)	2066
237	H115	Low	(*001:01):(*011:01)	2100
238	H551	Low	(*001:01):(*002:01)	2142
239	H552	Low	(*011:01):(*011:01)	2227
240	H553	Low	(*011:01):(*011:01)	2238
241	H116	Low	(*001:01):(*015:01)	2277
242	H117	Low	(*011:01):(*016:01)	2306
243	H118	Low	(*011:01):(*011:01)	2309
244	H554	Low	(*001:01):(*002:01)	2325
245	H119	Low	(*014:01:01):(*015:01)	2410
246	H120	Low	(*010:01):(*011:01)	2418
247	H121	Low	(*010:01):(*015:01)	2537
248	H122	Low	(*010:01):(*014:01:01)	2710
249	H394	Low	(*010:01):(*015:01)	2775
250	H555	Low	(*001:01):(*012:01)	2818
251	H556	Low	(*010:01):(*010:01)	2863
252	H123	Low	(*001:01):(*002:01)	2893
253	H557	Low	(*001:01):(*002:01)	2942
254	H124	Low	(*001:01):(*015:01)	3244
255	H125	Low	(*012:01):(*016:01)	3246
256	H126	Low	(*011:01):(*015:01)	3394
257	H127	Low	(*011:01):(*015:01)	3453
258	H128	Low	(*011:01):(*027:03)	3483
259	H129	Low	(*010:01):(*027:03)	3524
260	H558	Low	(*015:01):(*027:03)	3785
261	H130	Low	(*001:01):(*011:01)	4028
262	H131	Low	(*010:01):(*012:01)	4111
263	H132	Low	(*001:01):(*010:01)	4201
264	H395	Low	(*010:01):(*015:01)	4390
265	H133	Low	(*005:03):(*010:01)	4462
266	H134	Low	(*010:01):(*010:01)	4531
267	H135	Low	(*001:01):(*011:01)	4548
268	H136	Low	(*001:01):(*012:01)	4583
269	H137	Low	(*010:01):(*011:01)	4918
270	H138	Low	(*001:01):(*002:01)	5032
271	H139	Low	(*011:01):(*015:01)	5056
272	H396	Low	(*010:01):(*015:01)	5181
273	H140	Low	(*015:01):(*015:01)	5212
274	H141	Low	(*001:01):(*011:01)	5216
275	H142	Low	(*001:01):(*010:01)	5238
276	H397	Low	(*011:01):(*014:01:01)	5261
277	H143	Low	(*010:01):(*015:01)	5442
278	H144	Low	(*001:01):(*009:01)	5695
279	H145	Low	(*010:01):(*016:01)	5711
280	H146	Low	(*011:01):(*015:01)	5835
281	H147	Low	(*007:01):(*011:01)	5838
282	H148	Low	(*002:01):(*010:01)	5842
283	H149	Low	(*010:01):(*010:01)	5859
284	H150	Low	(*010:01):(*015:01)	6103
285	H151	Low	(*014:01:01):(*015:01)	6157
286	H152	Low	(*001:01):(*010:01)	6229
287	H153	Low	(*001:01):(*015:01)	6288
288	H398	Low	(*012:01):(*014:01:01)	6376
289	H154	Low	(*001:01):(*010:01)	6468
290	H155	Low	(*010:01):(*011:01)	6644
291	H156	Low	(*010:01):(*011:01)	6646
292	H399	Low	(*001:01):(*012:01)	6776
293	H157	Low	(*001:01):(*001:01)	6831
294	H158	Low	(*001:01):(*001:01)	6910
295	H159	Low	(*015:01):(*064:01)	6979
296	H160	Low	(*011:01):(*027:03)	7074
297	H161	Low	(*001:01):(*015:01)	7288
298	H162	Low	(*010:01):(*014:01:01)	7588
299	H163	Low	(*001:01):(*027:03)	7621
300	H164	Low	(*010:01):(*015:01)	7675
301	H165	Low	(*014:01:01):(*015:01)	7793
302	H166	Low	(*001:01):(*010:01)	7811
303	H167	Low	(*011:01):(*015:01)	7830
304	H487	Low	(*010:01):(*011:01)	8187
305	H400	Low	(*015:01):(*020:01:02)	8193
306	H168	Low	(*010:01):(*027:03)	8216
307	H559	Low	(*014:01:01):(*015:01)	8568
308	H169	Low	(*015:01):(*015:01)	8757
309	H170	Low	(*010:01):(*011:01)	9063
310	H171	Low	(*012:01):(*015:01)	9076
311	H560	Low	(*010:01):(*027:03)	9100
312	H561	Low	(*011:01):(*014:01:01)	9142
313	H562	Low	(*001:01):(*027:03)	9471
314	H172	Low	(*011:01):(*014:01:01)	9583
315	H173	Low	(*014:01:01):(*015:01)	9685
316	H401	Low	(*010:01):(*015:01)	9902
317	H174	Low	(*011:01):(*027:07)	9939
318	H175	High	(*010:01):(*012:01)	10105
319	H563	High	(*011:01):(*015:01)	10290
320	H315	High	(*001:01):(*015:01)	10351
321	H314	High	(*010:01):(*015:01)	10495
322	H275	High	(*001:01):(*011:01)	10857
323	H176	High	(*010:01):(*011:01)	10949
324	H313	High	(*015:01):(*015:01)	11364
325	H312	High	(*011:01):(*012:01)	11459
326	H402	High	(*010:01):(*011:01)	11520
327	H403	High	(*015:01):(*015:01)	11642
328	H488	High	(*014:01:01):(*015:01)	11662
329	H404	High	(*014:01:01):(*015:01)	11728
330	H489	High	(*011:01):(*014:01:01)	11802
331	H311	High	(*001:01):(*001:01)	11944
332	H564	High	(*001:01):(*027:03)	11977
333	H225	High	(*014:01:01):(*027:03)	12013
334	H565	High	(*011:01):(*015:01)	12053
335	H177	High	(*011:01):(*027:03)	12077
336	H250	High	(*010:01):(*011:01)	12086
337	H405	High	(*001:01):(*001:01)	12140
338	H178	High	(*010:01):(*027:03)	12222
339	H264	High	(*011:01):(*015:01)	12245
340	H490	High	(*001:01):(*015:01)	12284
341	H274	High	(*015:01):(*015:01)	12358
342	H566	High	(*015:01):(*027:03)	12484
343	H406	High	(*012:01):(*015:01)	12494
344	H310	High	(*001:01):(*014:01:01)	12544
345	H221	High	(*001:01):(*011:01)	12615
346	H249	High	(*010:01):(*011:01)	12621
347	H263	High	(*001:01):(*001:01)	12762
348	H491	High	(*001:01):(*001:01)	12950
349	H179	High	(*010:01):(*015:01)	13084
350	H180	High	(*010:01):(*011:01)	13158
351	H407	High	(*011:01):(*015:01)	13424
352	H492	High	(*015:01):(*015:01)	13510
353	H262	High	(*001:01):(*011:01)	13685
354	H493	High	(*011:01):(*015:01)	13762
355	H248	High	(*012:01):(*012:01)	13868
356	H408	High	(*010:01):(*012:01)	13885
357	H309	High	(*002:01):(*007:01)	14020
358	H409	High	(*011:01):(*011:01)	14070
359	H247	High	(*001:01):(*010:01)	14132
360	H246	High	(*010:01):(*011:01)	14151
361	H308	High	(*012:01):(*015:01)	14301
362	H307	High	(*011:01):(*015:01)	14474
363	H181	High	(*010:01):(*010:01)	14481
364	H245	High	(*010:01):(*012:01)	14545
365	H182	High	(*007:01):(*009:02)	14634
366	H567	High	(*011:01):(*012:01)	14760
367	H261	High	(*005:03):(*016:01)	14851
368	H183	High	(*007:01):(*011:01)	15000
369	H568	High	(*010:01):(*011:01)	15088
370	H215	High	(*001:01):(*010:01)	15338
371	H494	High	(*011:01):(*012:01)	15391
372	H569	High	(*015:01):(*016:01)	15503
373	H244	High	(*010:01):(*011:01)	15644
374	H184	High	(*012:01):(*018:01)	15744
375	H273	High	(*011:01):(*027:03)	15924
376	H495	High	(*001:01):(*010:01)	15975
377	H410	High	(*010:01):(*011:01)	16037
378	H411	High	(*014:01:01):(*027:03)	16131
379	H496	High	(*014:01:01):(*015:01)	16201
380	H497	High	(*010:01):(*011:01)	16484
381	H306	High	(*015:01):(*015:01)	16735
382	H570	High	(*011:01):(*015:01)	17059
383	H412	High	(*001:01):(*015:01)	17132
384	H571	High	(*001:01):(*011:01)	17313
385	H572	High	(*001:01):(*001:01)	17515
386	H305	High	(*011:01):(*012:01)	17625
387	H498	High	(*012:01):(*014:01:01)	17627
388	H304	High	(*014:01:01):(*015:01)	17757
389	H573	High	(*001:01):(*015:01)	17771
390	H574	High	(*010:01):(*015:01)	18336
391	H220	High	(*001:01):(*010:01)	18485
392	H413	High	(*001:01):(*012:01)	18838
393	H414	High	(*001:01):(*012:01)	18950
394	H243	High	(*012:01):(*027:03)	19058
395	H185	High	(*011:01):(*014:01:01)	19115
396	H260	High	(*005:02):(*010:01)	19223
397	H575	High	(*015:01):(*015:01)	19261
398	H213	High	(*001:01):(*015:01)	19271
399	H499	High	(*012:01):(*015:01)	19387
400	H186	High	(*011:01):(*015:01)	19450
401	H302	High	(*011:01):(*015:01)	19524
402	H303	High	(*012:01):(*027:03)	19524
403	H500	High	(*001:01):(*033:01)	19646
404	H501	High	(*010:01):(*014:01:01)	19661
405	H415	High	(*001:01):(*011:01)	19783
406	H187	High	(*001:01):(*016:01)	20000
407	H188	High	(*011:01):(*015:01)	20213
408	H189	High	(*015:01):(*015:01)	20276
409	H190	High	(*015:01):(*015:01)	20509
410	H272	High	(*010:01):(*011:01)	20609
411	H576	High	(*001:01):(*027:03)	20898
412	H577	High	(*001:01):(*027:03)	21129
413	H578	High	(*001:01):(*007:01)	21254
414	H242	High	(*010:01):(*010:01)	21284
415	H191	High	(*010:01):(*015:01)	21602
416	H416	High	(*010:01):(*027:03)	21657
417	H502	High	(*001:01):(*012:01)	21689
418	H579	High	(*011:01):(*012:01)	21975
419	H580	High	(*001:01):(*012:01)	22104
420	H192	High	(*010:01):(*016:01)	22130
421	H503	High	(*001:01):(*011:01)	23284
422	H193	High	(*011:01):(*011:01)	23485
423	H194	High	(*027:03):(*027:03)	23491
424	H259	High	(*012:01):(*016:01)	23611
425	H417	High	(*010:01):(*015:01)	23772
426	H301	High	(*012:01):(*015:01)	23787
427	H504	High	(*001:01):(*027:03)	23890
428	H418	High	(*012:01):(*027:03)	24061
429	H505	High	(*010:01):(*011:01)	24135
430	H300	High	(*001:01):(*015:01)	24249
431	H195	High	(*010:02):(*011:01)	24603
432	H258	High	(*015:01):(*015:01)	24659
433	H271	High	(*001:01):(*015:01)	24662
434	H257	High	(*011:01):(*015:01)	24851
435	H419	High	(*001:01):(*001:01)	24937
436	H196	High	(*001:01):(*011:01)	25000
437	H581	High	(*011:01):(*011:01)	25041
438	H420	High	(*011:01):(*015:01)	25309
439	H218	High	(*011:01):(*027:03)	25473
440	H582	High	(*001:01):(*015:01)	25517
441	H506	High	(*011:01):(*012:01)	25590
442	H197	High	(*011:01):(*012:01)	25635
443	H299	High	(*010:01):(*010:01)	25839
444	H298	High	(*011:01):(*011:01)	25977
445	H297	High	(*010:01):(*011:01)	26038
446	H296	High	(*011:01):(*015:01)	26111
447	H198	High	(*011:01):(*018:01)	26159
448	H241	High	(*007:01):(*010:01)	26214
449	H583	High	(*010:01):(*012:01)	26311
450	H507	High	(*011:01):(*012:01)	26501
451	H199	High	(*001:01):(*011:01)	27349
452	H295	High	(*001:01):(*015:01)	27705
453	H240	High	(*001:01):(*015:01)	27843
454	H584	High	(*012:01):(*011:01)	27891
455	H421	High	(*011:01):(*015:01)	27953
456	H200	High	(*014:01:01):(*020:01:02)	27982
457	H294	High	(*011:01):(*027:03)	28112
458	H293	High	(*010:01):(*010:01)	28225
459	H422	High	(*001:01):(*001:01)	28615
460	H585	High	(*010:01):(*011:01)	28617
461	H292	High	(*001:01):(*001:01)	28665
462	H201	High	(*001:01):(*018:01)	28708
463	H586	High	(*012:01):(*015:01)	28874
464	H423	High	(*011:01):(*015:01)	28958
465	H202	High	(*011:01):(*015:01)	29011
466	H587	High	(*001:01):(*011:01)	29053
467	H256	High	(*001:01):(*011:01)	29571
468	H508	High	(*011:01):(*012:01)	29667
469	H424	High	(*001:01):(*011:01)	29998
470	H255	High	(*002:01):(*008:01)	30165
471	H254	High	(*011:01):(*011:01)	30641
472	H239	High	(*010:01):(*015:01)	30668
473	H425	High	(*001:01):(*001:01)	30984
474	H588	High	(*001:01):(*012:01)	31038
475	H589	High	(*011:01):(*011:01)	31330
476	H203	High	(*012:01):(*015:01)	31354
477	H253	High	(*014:01:01):(*015:01)	31362
478	H216	High	(*010:01):(*027:03)	31778
479	H238	High	(*001:01):(*027:03)	31808
480	H590	High	(*014:01:01):(*015:01)	32279
481	H426	High	(*011:01):(*012:01)	32540
482	H509	High	(*001:01):(*015:01)	33968
483	H427	High	(*011:01):(*015:01)	33971
484	H204	High	(*007:01):(*011:01)	34088
485	H510	High	(*001:01):(*014:01:01)	34878
486	H511	High	(*001:01):(*011:01)	35041
487	H428	High	(*009:02):(*014:01:01)	35311
488	H237	High	(*010:01):(*011:01)	35325
489	H291	High	(*001:01):(*015:01)	35351
490	H512	High	(*011:01):(*012:01)	35814
491	H513	High	(*011:01):(*015:01)	35870
492	H290	High	(*015:01):(*015:01)	36538
493	H429	High	(*011:01):(*011:01)	36646
494	H430	High	(*011:01):(*012:01)	37117
495	H205	High	(*001:01):(*015:01)	37122
496	H431	High	(*012:01):(*015:01)	37348
497	H591	High	(*001:01):(*012:01)	37537
498	H206	High	(*012:01):(*027:03)	37829
499	H514	High	(*011:01):(*015:01)	37934
500	H207	High	(*001:01):(*011:01)	38028
501	H432	High	(*011:01):(*015:01)	38176
502	H289	High	(*011:01):(*015:01)	38371
503	H288	High	(*011:01):(*015:01)	38416
504	H433	High	(*011:01):(*011:01)	38812
505	H592	High	(*001:01):(*018:01)	38898
506	H287	High	(*012:01):(*012:01)	39314
507	H434	High	(*010:01):(*011:01)	39915
508	H593	High	(*012:01):(*015:01)	40402
509	H435	High	(*012:01):(*015:01)	40563
510	H236	High	(*010:01):(*011:01)	41145
511	H515	High	(*001:01):(*001:01)	41316
512	H235	High	(*015:01):(*027:03)	41824
513	H594	High	(*015:01):(*015:01)	41854
514	H516	High	(*015:01):(*027:03)	42060
515	H595	High	(*010:01):(*011:01)	42082
516	H286	High	(*001:01):(*010:01)	42402
517	H596	High	(*010:01):(*018:01)	42493
518	H285	High	(*001:01):(*010:01)	42723
519	H597	High	(*010:01):(*016:01)	42751
520	H234	High	(*010:01):(*011:01)	43083
521	H598	High	(*011:01):(*001:01)	43099
522	H599	High	(*001:01):(*012:01)	43237
523	H600	High	(*011:01):(*015:01)	43289
524	H436	High	(*011:01):(*015:01)	43352
525	H284	High	(*007:01):(*012:01)	43601
526	H437	High	(*001:01):(*023:01)	44000
527	H601	High	(*011:01):(*012:01)	44069
528	H283	High	(*001:01):(*012:01)	44098
529	H602	High	(*011:01):(*012:01)	44118
530	H438	High	(*012:01):(*014:01:01)	44130
531	H517	High	(*001:01):(*011:01)	44479
532	H208	High	(*014:01:01):(*016:01)	44729
533	H270	High	(*001:01):(*015:01)	44758
534	H233	High	(*001:01):(*011:01)	44843
535	H603	High	(*011:01):(*015:01)	44851
536	H209	High	(*011:01):(*014:01:01)	45169
537	H604	High	(*011:01):(*012:01)	45604
538	H232	High	(*010:01):(*011:01)	46099
539	H269	High	(*001:01):(*012:01)	46208
540	H605	High	(*010:01):(*011:01)	46611
541	H439	High	(*001:01):(*010:01)	46879
542	H231	High	(*010:01):(*015:01)	47524
543	H223	High	(*012:01):(*012:01)	47727
544	H518	High	(*011:01):(*012:01)	48028
545	H519	High	(*001:01):(*001:01)	48799
546	H282	High	(*015:01):(*015:01)	49349
547	H268	High	(*011:01):(*015:01)	49555
548	H606	High	(*011:01):(*014:01:01)	49755
549	H230	High	(*011:01):(*011:01)	49949
550	H607	High	(*011:01):(*015:01)	51711
551	H229	High	(*011:01):(*012:01)	51915
552	H281	High	(*007:01):(*012:01)	52158
553	H440	High	(*011:01):(*012:01)	52265
554	H228	High	(*012:01):(*015:01)	52401
555	H520	High	(*010:01):(*011:01)	52431
556	H441	High	(*010:01):(*015:01)	52530
557	H521	High	(*012:01):(*012:01)	52650
558	H280	High	(*007:01):(*011:01)	52941
559	H608	High	(*011:01):(*014:01:01)	53898
560	H522	High	(*015:01):(*015:01)	53901
561	H523	High	(*001:01):(*010:01)	54374
562	H442	High	(*015:01):(*015:01)	55007
563	H524	High	(*012:01):(*015:01)	55030
564	H252	High	(*001:01):(*015:01)	55104
565	H251	High	(*012:01):(*015:01)	55109
566	H609	High	(*001:01):(*011:01)	55505
567	H525	High	(*002:01):(*011:01)	56306
568	H217	High	(*011:01):(*014:01:01)	56306
569	H443	High	(*010:01):(*011:01)	57202
570	H267	High	(*011:01):(*015:01)	57659
571	H444	High	(*001:01):(*027:03)	57908
572	H445	High	(*010:01):(*011:01)	58407
573	H526	High	(*001:01):(*015:01)	58599
574	H279	High	(*011:01):(*015:01)	58641
575	H210	High	(*015:01):(*015:01)	59047
576	H446	High	(*015:01):(*015:01)	59059
577	H447	High	(*001:01):(*011:01)	59093
578	H278	High	(*007:01):(*012:01)	59136
579	H448	High	(*010:01):(*015:01)	59311
580	H277	High	(*012:01):(*007:04)	59974
581	H527	High	(*001:01):(*015:01)	61446
582	H227	High	(*011:01):(*027:03)	62396
583	H449	High	(*011:01):(*027:03)	62718
584	H214	High	(*011:01):(*015:01)	62837
585	H450	High	(*016:01):(*027:03)	63383
586	H451	High	(*001:01):(*014:01:01)	63758
587	H452	High	(*010:01):(*010:01)	63771
588	H528	High	(*015:01):(*015:01)	64386
589	H276	High	(*007:01):(*011:01)	64950
590	H529	High	(*011:01):(*015:01)	65416
591	H453	High	(*010:01):(*015:01)	65924
592	H610	High	(*001:01):(*015:01)	66675
593	H454	High	(*015:01):(*018:01)	67126
594	H611	High	(*011:01):(*014:01:01)	67716
595	H211	High	(*015:01):(*027:03)	68869
596	H455	High	(*010:01):(*018:01)	69072
597	H456	High	(*015:01):(*015:01)	69602
598	H219	High	(*001:01):(*001:01)	70085
599	H266	High	(*007:01):(*011:01)	71385
600	H530	High	(*011:01):(*011:01)	72611
601	H531	High	(*001:01):(*011:01)	72873
602	H457	High	(*001:01):(*011:01)	76263
603	H458	High	(*011:01):(*015:01)	77409
604	H265	High	(*001:01):(*015:01)	78942
605	H224	High	(*001:01):(*015:01)	81124
606	H532	High	(*001:01):(*011:01)	87212
607	H222	High	(*001:01):(*001:01)	96990
608	H459	High	(*015:01):(*016:01)	99331
609	H460	High	(*011:01):(*011:01)	99747
610	H212	High	(*016:01):(*027:03)	120482
611	H226	High	(*015:01):(*015:01)	166773
Asymptomatic cows used in PVL association study. Total 611 asymptomatic cows were divided into two groups based on the BLV PVL: (i) HPVL, n=294 (ii) LPVL, n=317
1Status: Low or High proviral load
2PVL. Proviral load. (expressed as the number of copies of provirus per 105 peripheral blood mononuclear cells)

## Sheet: TableS7
Table S7. Association study of BoLA-DRB3 alleles between LPVL and HPVL cows.
BoLA-DRB3 allele	Number of allele		1OR	p-value	p-value rank (I)	2BH value (I/allele number)*0.05	3Susceptibility
	LPVL	HPVL
*001:01	100	99	1.8681	0.6046			4-
*002:01	29	3	0.1458	< 0.0001	1	0.0019	R
*003:01	2	0	0	0.2313			-
*005:02	0	1	-	0.4812			-
*005:03	1	1	1.4016	1			-
*006:01	4	0	0	0.1256			-
*007:01	11	12	1.5744	0.8322			-
*007:04	1	1	1.4016	1			-
*008:01	0	1	-	0.4812			-
*009:01	2	0	0	0.2313			-
*009:02	41	2	0.0685	< 0.0001	1	0.0019	R
*010:01	62	66	1.7989	0.4262			-
*010:02	0	1	-	0.4812			-
*011:01	133	139	2.2967	0.1933			-
*012:01	28	64	3.8383	< 0.0001	1	0.0019	S
*014:01:01	59	24	0.6068	0.0004	4	0.0077	R
*015:01	102	125	2.5463	0.0224	5	0.0096	-
*016:01	12	10	1.1962	0.8314			-
*017:01	2	0	0	0.2313			-
*018:01	1	7	9.968	0.0319			-
*020:01:02	2	1	0.7008	1			-
*023:01	0	1	-	0.4812			-
*027:03	39	29	1.1249	0.369			-
*027:07	2	0	0	0.2313			-
*033:01	0	1	-	0.4812			-
*064:01	1	0	0	1			-
BoLA-DRB3 allele frequency of LPVL and HPVL cows. Total of 1222 BoLA-DRB3 alleles were detected and classified into 26 known types from 611 asympomatic cows. The frequency of 634 alleles (21 different types) from LPVL cows and 588 alleles (20 different types) from HPVL cows, was calculated, and p values and ORs were estimated by Fisher’s exact test. Benjamini–Hochberg procedure was used to adjust…
1 OR: Odds ratio
2 BH value: The value derived from Benjamini–Hochberg procedure adjusted p-value. I, the rank of p-value.
3 The allele with p-values < BH value were determined as susceptibility (S) when OR > 1 and resistance (R) when OR < 1.
4 -: OR=∞

## Sheet: Table S8
Table S8. Results of the stepwise conditional analysis of BoLA-DRB3 alleles in LPVL and HPVL cows.
			Conditional association
	Univariate1		*009:02		*009:02, *014:01:01		*009:02, *014:01:01, *012:01		*009:02, *014:01:01, *012:01, *002:01
Allele	OR (95% CI)	p-value	OR (95% CI)	p-value	OR (95% CI)	p-value	OR (95% CI)	p-value	OR (95% CI)	p-value
*001:01	1.08 (0.8–1.46)	0.617	1.04 (0.76–1.42)	0.825	0.92 (0.66–1.27)	0.596	1.01 (0.73–1.41)	0.934	0.99 (0.71–1.39)	0.971
*002:01	0.13 (0.04–0.41)	6.28 × 10-4	0.12 (0.04–0.38)	4.11 × 10-4	0.1 (0.03–0.35)	2.20 × 10-4	0.12 (0.04–0.4)	5.19 × 10-4	—	—
*007:01	1.18 (0.51–2.73)	0.692	1.37 (0.57–3.27)	0.483	1.29 (0.53–3.12)	0.577	1.26 (0.51–3.11)	0.621	1.26 (0.5–3.15)	0.628
*009:02	0.05 (0.01–0.2)	3.29 × 10-5	—	—	—	—	—	—	—	—
*010:01	1.15 (0.81–1.64)	0.431	1.17 (0.81–1.68)	0.41	1.06 (0.73–1.53)	0.775	1.17 (0.8–1.7)	0.41	1.08 (0.74–1.58)	0.684
*011:01	1.17 (0.89–1.54)	0.259	1.01 (0.76–1.34)	0.951	0.92 (0.69–1.23)	0.57	1.02 (0.76–1.37)	0.908	0.93 (0.69–1.26)	0.631
*012:01	2.65 (1.66–4.22)	4.00 × 10-5	2.83 (1.73–4.63)	3.31 × 10-5	2.77 (1.68–4.56)	6.53 × 10-5	—	—	—	—
*014:01:01	0.39 (0.23–0.64)	2.40 × 10-4	0.32 (0.19–0.55)	3.07 × 10-4	—	—	—	—	—	—
*015:01	1.39 (1.05–1.85)	0.024	1.36 (1.01–1.84)	0.044	1.33 (0.98–1.81)	0.064	1.5 (1.1–2.05)	0.011	1.37 (1–1.87)	0.053
*016:01	0.89 (0.38–2.1)	0.799	0.56 (0.22–1.46)	0.238	0.49 (0.19–1.26)	0.137	0.5 (0.19–1.32)	0.164	0.49 (0.18–1.29)	0.147
*018:01	7.71 (0.94–63.03)	0.057	16.33 (1.28–207.64)	0.031	14.78 (1.12–194.97)	0.041	16.47 (1.19–227.94)	0.037	15.26 (1.07–216.84)	0.044
*027:03	0.79 (0.48–1.3)	0.347	0.61 (0.35–1.06)	0.081	0.56 (0.32–0.98)	0.042	0.6 (0.34–1.05)	0.075	0.55 (0.31–0.97)	0.037
1 calculated by logistic regression analysis after adjustment of age.

## Sheet: Table S9
Table S9. Association study of BoLA-DRB3 genotypes between LPVL and HPVL cows.
BoLA-DRB3 genotype	Number of genotype		1OR	p-value	p-value rank (I)	2BH value (I/genotype number)*0.05	3Susceptibility
	LPVL	HPVL
*001:01/*001:01	4	13	3.6201	0.0245			4-
*001:01/*002:01	10	0	0	0.0019	3	0.00163043	-
*001:01/*006:01	1	0	0	1			-
*001:01/*007:01	2	1	0.5375	1			-
*001:01/*009:01	1	0	0	1			-
*001:01/*009:02	5	0	0	0.0624			-
*001:01/*010:01	7	8	1.2388	0.7958			-
*001:01/*011:01	27	20	0.784	0.4511			-
*001:01/*012:01	5	9	1.9705	0.2824			-
*001:01/*014:01:01	8	3	0.3982	0.226			-
*001:01/*015:01	15	20	1.4696	0.299			-
*001:01/*016:01	2	1	0.5375	1			-
*001:01/*018:01	0	2	-	0.2313			-
*001:01/*023:01	0	1	-	0.4812			-
*001:01/*027:03	9	6	0.713	0.6067			-
*001:01/*033:01	0	1	-	0.4812			-
*002:01/*002:01	3	0	0	0.2504			-
*002:01/*007:01	0	1	-	0.4812			-
*002:01/*008:01	0	1	-	0.4812			-
*002:01/*010:01	2	0	0	0.5003			-
*002:01/*011:01	4	1	0.2671	0.3747			-
*002:01/*014:01:01	2	0	0	0.5003			-
*002:01/*015:01	2	0	0	0.5003			-
*002:01/*016:01	1	0	0	1			-
*002:01/*027:03	1	0	0	1			-
*003:01/*015:01	1	0	0	1			-
*003:01/*027:03	1	0	0	1			-
*005:02/*010:01	0	1	-	0.4812			-
*005:03/*010:01	1	0	0	1			-
*005:03/*016:01	0	1	-	0.4812			-
*006:01/*010:01	1	0	0	1			-
*006:01/*011:01	1	0	0	1			-
*006:01/*027:03	1	0	0	1			-
*007:01/*009:02	1	1	1.0785	1			-
*007:01/*010:01	0	1	-	0.4812			-
*007:01/*011:01	3	5	1.8108	0.4908			-
*007:01/*012:01	1	3	3.2577	0.3559			-
*007:01/*014:01:01	2	0	0	0.5003			-
*007:01/*015:01	2	0	0	0.5003			-
*009:01/*009:02	1	0	0	1			-
*009:02/*009:02	1	0	0	1			-
*009:02/*010:01	7	0	0	0.0156			-
*009:02/*011:01	2	0	0	0.5003			-
*009:02/*012:01	5	0	0	0.0624			-
*009:02/*014:01:01	1	1	1.0785	1			-
*009:02/*015:01	13	0	0	0.0002	1	0.000543478	R
*009:02/*018:01	1	0	0	1			-
*009:02/*027:03	3	0	0	0.2504			-
*010:01/*010:01	7	5	0.7662	0.7741			-
*010:01/*011:01	9	24	3.042	0.0039			-
*010:01/*012:01	3	4	1.4437	0.716			-
*010:01/*014:01:01	4	1	0.2671	0.3747			-
*010:01/*015:01	8	10	1.36	0.6341			-
*010:01/*016:01	3	2	0.7169	1			-
*010:01/*018:01	0	2	-	0.2313			-
*010:01/*027:03	3	3	1.079	1			-
*010:02/*011:01	0	1	-	0.4812			-
*011:01/*011:01	0	1	-	0.4812			-
*011:01/*002:01	1	0	0	1			-
*011:01/*011:01	17	11	0.6859	0.4393			-
*011:01/*012:01	3	18	6.8261	0.0005	2	0.00108696	S
*011:01/*014:01:01	14	7	0.5279	0.1883			-
*011:01/*015:01	19	32	1.9156	0.0396			-
*011:01/*016:01	2	0	0	0.5003			-
*011:01/*017:01	1	0	0	1			-
*011:01/*018:01	0	1	-	0.4812			-
*011:01/*027:03	12	6	0.5295	0.237			-
*011:01/*027:07	1	0	0	1			-
*012:01/*007:04	0	1	-	0.4812			-
*012:01/*011:01	0	1	-	0.4812			-
*012:01/*012:01	0	4	-	0.053			-
*012:01/*014:01:01	6	2	0.355	0.2886			-
*012:01/*015:01	2	12	6.7021	0.0053			-
*012:01/*016:01	1	1	1.0785	1			-
*012:01/*018:01	0	1	-	0.4812			-
*012:01/*027:03	2	4	2.1724	0.4351			-
*014:01:01/*015:01	18	6	0.3461	0.0223			-
*014:01:01/*016:01	0	1	-	0.4812			-
*014:01:01/*020:01:02	0	1	-	0.4812			-
*014:01:01/*027:03	3	2	0.7169	1			-
*014:01:01/*027:07	1	0	0	1			-
*015:01/*007:04	1	0	0	1			-
*015:01/*015:01	6	19	3.5812	0.0067			-
*015:01/*016:01	3	2	0.7169	1			-
*015:01/*017:01	1	0	0	1			-
*015:01/*018:01	0	1	-	0.4812			-
*015:01/*020:01:02	1	0	0	1			-
*015:01/*027:03	3	4	1.4437	0.716			-
*015:01/*064:01	1	0	0	1			-
*016:01/*027:03	0	2	-	0.2313			-
*020:01:02/*027:03	1	0	0	1			-
*027:03/*027:03	0	1	-	0.4812			-
BoLA-DRB3 allele frequency of LPVL and HPVL cows. Total of 92 different genotypes were detected at the BoLA-DRB3 locus in the BLV-infected population, 56 in the HPVL cows and 71 in the LPVL cows. p values and odds ratios (ORs) were estimated for each BoLA-DRB3 allele by Fisher’s exact test. Benjamini–Hochberg procedure was used to adjust the false positive rate and determine the significance.
1 OR: Odds ratio
2 BH value: The value derived from Benjamini–Hochberg procedure adjusted p-value. I, the rank of p-value.
3 The genotype with p-values < BH value were determined as susceptibility (S) when OR > 1 and resistance (R) when OR < 1.
4 -: OR=∞
